# Supplementary material for: Fabrication and Performance Evaluation of Gelatin/Sodium Alginate Hydrogel-Based Macrophage and MSC Cell-Encapsulated Paracrine System with Potential Application in Wound Healing
Source: Int J Mol Sci. 2023 Jan 8;24(2):1240. doi: 10.3390/ijms24021240 (PMC9867201; doi:10.3390/ijms24021240)
Supplement: Supplementary file 1 [file ijms-24-01240-s001.zip]

Archive with 1 entries (1 files):
- ijms-2154629-supplementary.pdf
